# Supplementary material for: Impact of Nystatin Oral Rinse on Salivary and Supragingival Microbial Community among Adults with Oral Candidiasis
Source: Microorganisms. 2023 Jun 5;11(6):1497. doi: 10.3390/microorganisms11061497 (PMC10303349; doi:10.3390/microorganisms11061497)
Supplement: Supplementary file 1 [file microorganisms-11-01497-s001.zip]

Archive with 1 entries (1 files):
- microorganisms-2402372-supplementary.pdf
